# Supplementary material for: Association Between Coffee Consumption and Glucose Metabolism Markers in Korean Adults
Source: Nutrients. 2025 Apr 28;17(9):1484. doi: 10.3390/nu17091484 (PMC12073867; doi:10.3390/nu17091484)
Supplement: Supplementary file 1 [file nutrients-17-01484-s001.zip]

Archive with 1 entries (1 files):
- nutrients-3598949-supplementary.pdf
